# Supplementary material for: Investigating SARS-CoV-2 breakthrough infections per variant and vaccine type
Source: Front Microbiol. 2022 Nov 24;13:1027271. doi: 10.3389/fmicb.2022.1027271 (PMC9729533; doi:10.3389/fmicb.2022.1027271)
Supplement: Supplementary file 2 [file Table_1.XLSX]

## Sheet: Supplementary Table 1
Age (years)	Primary vaccination schedule completed	Booster vaccination completed
81+	0.907	0.673
76-80	0.932	0.637
71-75	0.925	0.552
66-70	0.906	0.503
61-65	0.86	0.382
56-60	0.866	0.264
51-55	0.839	0.148
46-50	0.804	0.137
41-45	0.773	0.092
36-40	0.728	0.035
31-35	0.684	0.017
26-30	0.655	0.013
18-25	0.659	0.009
2017-12-01	0.654	0.004
All age groups	0.801	0.247
