# Supplementary material for: Investigating SARS-CoV-2 breakthrough infections per variant and vaccine type
Source: Front Microbiol. 2022 Nov 24;13:1027271. doi: 10.3389/fmicb.2022.1027271 (PMC9729533; doi:10.3389/fmicb.2022.1027271)
Supplement: Supplementary file 3 [file Table_2.XLSX]

## Sheet: Supplementary Table 2
Vaccine type	Primary vaccination (n=)	Booster vaccination (n=)	Primary vaccination (%)	Booster vaccination (%)
Comirnaty	722449	19943	0.951	0.144
Spikevax	2993	118879	0.004	0.856
Jcovden	20457	0	0.027	0
Vaxzevria	13726	0	0.018	0
