# Supplementary material for: Investigating SARS-CoV-2 breakthrough infections per variant and vaccine type
Source: Front Microbiol. 2022 Nov 24;13:1027271. doi: 10.3389/fmicb.2022.1027271 (PMC9729533; doi:10.3389/fmicb.2022.1027271)
Supplement: Supplementary file 4 [file Table_3.XLSX]

## Sheet: Supplementary Table 3
Target	Primer/Probe	5’ mod	Seq 5’ – 3’	3’ mod	Tm	Notes
SARS-CoV-2 E gene	SARS-CoV-2-E_F	FAM	ACAGGTACGTTAATAGTTAATAGCGT	BHQ1	62.6	Sarbecovirus/SARS-CoV broad
	SARS-CoV-2-E_R		ATATTGCAGCAGTACGCACACA		64.8
	SARS-CoV-2-E_P		ACACTAGCCATCCTTACTGCGCTTCG		69.3
SARS-CoV-2 N1 gene	SARS-CoV-2-N1_F	ABY	GACCCCAAAATCAGCGAAAT	QSY	61.1	SARS-CoV-2 specific
	SARS-CoV-2-N1_R		TCTGGTTACTGCCAGTTGAATCTG		64.5
	SARS-CoV-2-N1_P		ACCCCGCATTACGTTTGGTGGACC		70.3
mCMV-ie	mCMV-ie_F	Cy5	CAACATTGACCACGCACTAGATG	BHQ3	63.6	RNA internal control
	mCMV-ie_R		TTAAACTCCCCAGGCAATGAA		62.2
	mCMV-ie_P		TCTTGGCCCATGCGGCACG		69.7
