# Supplementary material for: Investigating SARS-CoV-2 breakthrough infections per variant and vaccine type
Source: Front Microbiol. 2022 Nov 24;13:1027271. doi: 10.3389/fmicb.2022.1027271 (PMC9729533; doi:10.3389/fmicb.2022.1027271)
Supplement: Supplementary file 6 [file Table_5.XLSX]

## Sheet: Supplementary Table 5
Case	Vaccination status	Vaccine	Time after last dose (days)	Week of first positive test	GISAID ID	Pangolin Lineage	WHO nomenclature	Additional Information	Outbreak or not?
1	Unvaccinated	Not applicable	Not applicable	50 (2021)	hCoV-19/Netherlands/LI-MUMC-4601/2021	B.1.617.2	Delta	Community	NO
2	Unvaccinated	Not applicable	Not applicable	50 (2021)	hCoV-19/Netherlands/LI-MUMC-4668/2021	B.1.617.2	Delta	Community	NO
3	Unvaccinated	Not applicable	Not applicable	50 (2021)	hCoV-19/Netherlands/LI-MUMC-4658/2021	B.1.617.2	Delta	Community	NO
4	Unvaccinated	Not applicable	Not applicable	51 (2021)	hCoV-19/Netherlands/LI-MUMC-4682/2021	B.1.617.2	Delta	Community	NO
5	Unvaccinated	Not applicable	Not applicable	51 (2021)	hCoV-19/Netherlands/LI-MUMC-4694/2021	B.1.1.529.1	Omicron	Community	NO
6	Unvaccinated	Not applicable	Not applicable	51 (2021)	hCoV-19/Netherlands/LI-MUMC-4711/2021	B.1.1.529.1	Omicron	Community	NO
7	Unvaccinated	Not applicable	Not applicable	51 (2021)	hCoV-19/Netherlands/LI-MUMC-4721/2021	B.1.617.2	Delta	Community	NO
8	Unvaccinated	Not applicable	Not applicable	52 (2021)	hCoV-19/Netherlands/LI-MUMC-4745/2021	B.1.617.2	Delta	Community	NO
9	Unvaccinated	Not applicable	Not applicable	52 (2021)	hCoV-19/Netherlands/LI-MUMC-4751/2021	B.1.617.2	Delta	Community	NO
10	Unvaccinated	Not applicable	Not applicable	52 (2021)	hCoV-19/Netherlands/LI-MUMC-4754/2021	B.1.617.2	Delta	Community	NO
11	Unvaccinated	Not applicable	Not applicable	52 (2021)	hCoV-19/Netherlands/LI-MUMC-4757/2021	B.1.1.529.1	Omicron	Community	NO
12	Unvaccinated	Not applicable	Not applicable	52 (2021)	hCoV-19/Netherlands/LI-MUMC-4759/2021	B.1.617.2	Delta	Community	NO
13	Unvaccinated	Not applicable	Not applicable	52 (2021)	hCoV-19/Netherlands/LI-MUMC-4766/2021	B.1.617.2	Delta	Community	NO
14	Unvaccinated	Not applicable	Not applicable	52 (2021)	hCoV-19/Netherlands/LI-MUMC-4769/2021	B.1.617.2	Delta	Community	NO
15	Unvaccinated	Not applicable	Not applicable	52 (2021)	hCoV-19/Netherlands/LI-MUMC-4770/2021	B.1.1.529.1	Omicron	Community	NO
16	Unvaccinated	Not applicable	Not applicable	52 (2021)	hCoV-19/Netherlands/LI-MUMC-4773/2021	B.1.1.529.1	Omicron	Community	NO
17	Unvaccinated	Not applicable	Not applicable	52 (2021)	hCoV-19/Netherlands/LI-MUMC-4781/2021	B.1.617.2	Delta	Community	NO
18	Unvaccinated	Not applicable	Not applicable	52 (2021)	hCoV-19/Netherlands/LI-MUMC-4784/2021	B.1.1.529.1	Omicron	Community	NO
19	Unvaccinated	Not applicable	Not applicable	52 (2021)	hCoV-19/Netherlands/LI-MUMC-4785/2021	B.1.617.2	Delta	Community	NO
20	Unvaccinated	Not applicable	Not applicable	52 (2021)	hCoV-19/Netherlands/LI-MUMC-4795/2021	B.1.617.2	Delta	Community	NO
21	Unvaccinated	Not applicable	Not applicable	52 (2021)	hCoV-19/Netherlands/LI-MUMC-4801/2022	B.1.617.2	Delta	Community	NO
22	Unvaccinated	Not applicable	Not applicable	1 (2022)	hCoV-19/Netherlands/LI-MUMC-4817/2022	B.1.1.529.1	Omicron	Community	NO
23	Unvaccinated	Not applicable	Not applicable	1 (2022)	hCoV-19/Netherlands/LI-MUMC-4825/2022	B.1.617.2	Delta	Community	NO
24	Unvaccinated	Not applicable	Not applicable	1 (2022)	hCoV-19/Netherlands/LI-MUMC-4836/2022	B.1.1.529.1	Omicron	Community	NO
25	Unvaccinated	Not applicable	Not applicable	1 (2022)	hCoV-19/Netherlands/LI-MUMC-4874/2022	B.1.1.529.1	Omicron	Community	NO
26	Unvaccinated	Not applicable	Not applicable	1 (2022)	hCoV-19/Netherlands/LI-MUMC-4877/2022	B.1.1.529.1	Omicron	Community	NO
27	Fully vaccinated	2x Comirnaty	30	1 (2022)	hCoV-19/Netherlands/LI-MUMC-4885/2022	B.1.1.529.1	Omicron	Community	NO
28	Fully vaccinated	2x Comirnaty	49	1 (2022)	hCoV-19/Netherlands/LI-MUMC-4813/2022	B.1.1.529.1	Omicron	Community	NO
29	Fully vaccinated	1x Jcovden	59	52 (2021)	hCoV-19/Netherlands/LI-MUMC-4787/2021	B.1.1.529.1	Omicron	Community	NO
30	Fully vaccinated	2x Spikevax	89	52 (2021)	hCoV-19/Netherlands/LI-MUMC-4750/2021	B.1.1.529.1	Omicron	Community	NO
31	Fully vaccinated	2x Comirnaty	95	1 (2022)	hCoV-19/Netherlands/LI-MUMC-4864/2022	B.1.617.2	Delta	Community	NO
32	Fully vaccinated	2x Comirnaty	115	51 (2021)	hCoV-19/Netherlands/LI-MUMC-4675/2021	B.1.617.2	Delta	Community	NO
33	Fully vaccinated	2x Comirnaty	120	51 (2021)	hCoV-19/Netherlands/LI-MUMC-4702/2021	B.1.617.2	Delta	Community	NO
34	Fully vaccinated	2x Comirnaty	121	50 (2021)	hCoV-19/Netherlands/LI-MUMC-4606/2021	B.1.617.2	Delta	Community	NO
35	Fully vaccinated	2x Comirnaty	122	50 (2021)	hCoV-19/Netherlands/LI-MUMC-4652/2021	B.1.617.2	Delta	Community	NO
36	Fully vaccinated	2x Comirnaty	134	51 (2021)	hCoV-19/Netherlands/LI-MUMC-4722/2021	B.1.617.2	Delta	Community	NO
37	Fully vaccinated	2x Comirnaty	134	1 (2022)	hCoV-19/Netherlands/LI-MUMC-4827/2022	B.1.1.529.1	Omicron	Community	NO
38	Fully vaccinated	2x Comirnaty	135	1 (2022)	hCoV-19/Netherlands/LI-MUMC-4826/2022	B.1.1.529.1	Omicron	Community	NO
39	Fully vaccinated	2x Comirnaty	141	50 (2021)	hCoV-19/Netherlands/LI-MUMC-4645/2021	B.1.1.529.1	Omicron	Community	NO
40	Fully vaccinated	2x Comirnaty	147	50 (2021)	hCoV-19/Netherlands/LI-MUMC-4602/2021	B.1.617.2	Delta	Community	NO
41	Fully vaccinated	2x Comirnaty	148	50 (2021)	hCoV-19/Netherlands/LI-MUMC-4603/2021	B.1.617.2	Delta	Community	NO
42	Fully vaccinated	2x Comirnaty	150	50 (2021)	hCoV-19/Netherlands/LI-MUMC-4642/2021	B.1.617.2	Delta	Community	NO
43	Fully vaccinated	2x Vaxzevria	151	50 (2021)	hCoV-19/Netherlands/LI-MUMC-4611/2021	B.1.617.2	Delta	Community	NO
44	Fully vaccinated	2x Vaxzevria	152	50 (2021)	hCoV-19/Netherlands/LI-MUMC-4660/2021	B.1.617.2	Delta	Community	NO
45	Fully vaccinated	2x Comirnaty	152	51 (2021)	hCoV-19/Netherlands/LI-MUMC-4683/2021	B.1.1.529.1	Omicron	Community	NO
46	Fully vaccinated	2x Comirnaty	156	1 (2022)	hCoV-19/Netherlands/LI-MUMC-4875/2022	B.1.1.529.1	Omicron	Community	NO
47	Fully vaccinated	2x Comirnaty	159	52 (2021)	hCoV-19/Netherlands/LI-MUMC-4802/2022	B.1.1.529.1	Omicron	Community	NO
48	Fully vaccinated	2x Comirnaty	170	52 (2021)	hCoV-19/Netherlands/LI-MUMC-4775/2021	B.1.1.529.1	Omicron	Community	NO
49	Fully vaccinated	2x Comirnaty	171	50 (2021)	hCoV-19/Netherlands/LI-MUMC-4661/2021	B.1.617.2	Delta	Community	NO
50	Fully vaccinated	2x Comirnaty	171	1 (2022)	hCoV-19/Netherlands/LI-MUMC-4871/2022	B.1.1.529.1	Omicron	Community	NO
51	Fully vaccinated	2x Vaxzevria	174	50 (2021)	hCoV-19/Netherlands/LI-MUMC-4621/2021	B.1.617.2	Delta	Community	NO
52	Fully vaccinated	2x Vaxzevria	175	50 (2021)	hCoV-19/Netherlands/LI-MUMC-4630/2021	B.1.617.2	Delta	Community	NO
53	Fully vaccinated	2x Comirnaty	175	51 (2021)	hCoV-19/Netherlands/LI-MUMC-4693/2021	B.1.617.2	Delta	Community	NO
54	Fully vaccinated	2x Comirnaty	176	1 (2022)	hCoV-19/Netherlands/LI-MUMC-4878/2022	B.1.1.529.1	Omicron	Community	NO
55	Fully vaccinated	2x Comirnaty	178	1 (2022)	hCoV-19/Netherlands/LI-MUMC-4839/2022	B.1.1.529.1	Omicron	Community	NO
56	Fully vaccinated	2x Comirnaty	179	50 (2021)	hCoV-19/Netherlands/LI-MUMC-4649/2021	B.1.617.2	Delta	Community	NO
57	Fully vaccinated	2x Comirnaty	180	50 (2021)	hCoV-19/Netherlands/LI-MUMC-4635/2021	B.1.617.2	Delta	Community	NO
58	Fully vaccinated	2x Comirnaty	181	50 (2021)	hCoV-19/Netherlands/LI-MUMC-4610/2021	B.1.1.529.1	Omicron	Community	NO
59	Fully vaccinated	2x Comirnaty	182	50 (2021)	hCoV-19/Netherlands/LI-MUMC-4615/2021	B.1.617.2	Delta	Community	NO
60	Fully vaccinated	2x Comirnaty	183	50 (2021)	hCoV-19/Netherlands/LI-MUMC-4627/2021	B.1.617.2	Delta	Community	NO
61	Fully vaccinated	2x Vaxzevria	183	52 (2021)	hCoV-19/Netherlands/LI-MUMC-4798/2021	B.1.1.529.1	Omicron	Community	NO
62	Fully vaccinated	2x Vaxzevria	184	50 (2021)	hCoV-19/Netherlands/LI-MUMC-4619/2021	B.1.617.2	Delta	Community	NO
63	Fully vaccinated	2x Comirnaty	184	50 (2021)	hCoV-19/Netherlands/LI-MUMC-4659/2021	B.1.617.2	Delta	Community	NO
64	Fully vaccinated	2x Comirnaty	184	51 (2021)	hCoV-19/Netherlands/LI-MUMC-4674/2021	B.1.617.2	Delta	Community	NO
65	Fully vaccinated	2x Comirnaty	190	1 (2022)	hCoV-19/Netherlands/LI-MUMC-4815/2022	B.1.617.2	Delta	Community	NO
66	Fully vaccinated	2x Vaxzevria	190	1 (2022)	hCoV-19/Netherlands/LI-MUMC-4876/2022	B.1.617.2	Delta	Community	NO
67	Fully vaccinated	2x Comirnaty	192	51 (2021)	hCoV-19/Netherlands/LI-MUMC-4701/2021	B.1.1.529.1	Omicron	Community	NO
68	Fully vaccinated	2x Comirnaty	194	52 (2021)	hCoV-19/Netherlands/LI-MUMC-4747/2021	B.1.617.2	Delta	Community	NO
69	Fully vaccinated	2x Comirnaty	195	51 (2021)	hCoV-19/Netherlands/LI-MUMC-4698/2021	B.1.617.2	Delta	Community	NO
70	Fully vaccinated	2x Vaxzevria	196	1 (2022)	hCoV-19/Netherlands/LI-MUMC-4823/2022	B.1.1.529.1	Omicron	Community	NO
71	Fully vaccinated	2x Comirnaty	199	51 (2021)	hCoV-19/Netherlands/LI-MUMC-4710/2021	B.1.617.2	Delta	Community	NO
72	Fully vaccinated	2x Comirnaty	204	51 (2021)	hCoV-19/Netherlands/LI-MUMC-4737/2021	B.1.617.2	Delta	Community	NO
73	Fully vaccinated	2x Comirnaty	204	1 (2022)	hCoV-19/Netherlands/LI-MUMC-4821/2022	B.1.1.529.1	Omicron	Community	NO
74	Fully vaccinated	2x Comirnaty	205	51 (2021)	hCoV-19/Netherlands/LI-MUMC-4684/2021	B.1.617.2	Delta	Patient	NO
75	Fully vaccinated	2x Comirnaty	210	51 (2021)	hCoV-19/Netherlands/LI-MUMC-4678/2021	B.1.617.2	Delta	Patient	NO
76	Fully vaccinated	2x Comirnaty	211	50 (2021)	hCoV-19/Netherlands/LI-MUMC-4639/2021	B.1.617.2	Delta	Community	NO
77	Fully vaccinated	2x Vaxzevria	212	50 (2021)	hCoV-19/Netherlands/LI-MUMC-4669/2021	B.1.617.2	Delta	Community	NO
78	Fully vaccinated	2x Comirnaty	212	52 (2021)	hCoV-19/Netherlands/LI-MUMC-4746/2021	B.1.1.529.1	Omicron	Community	NO
79	Fully vaccinated	2x Comirnaty	213	50 (2021)	hCoV-19/Netherlands/LI-MUMC-4653/2021	B.1.617.2	Delta	Community	NO
80	Fully vaccinated	2x Comirnaty	213	51 (2021)	hCoV-19/Netherlands/LI-MUMC-4709/2021	B.1.617.2	Delta	Community	NO
81	Fully vaccinated	2x Vaxzevria	213	1 (2022)	hCoV-19/Netherlands/LI-MUMC-4833/2022	B.1.617.2	Delta	Community	NO
82	Fully vaccinated	2x Vaxzevria	214	50 (2021)	hCoV-19/Netherlands/LI-MUMC-4622/2021	B.1.617.2	Delta	Community	NO
83	Fully vaccinated	1x Jcovden	215	52 (2021)	hCoV-19/Netherlands/LI-MUMC-4789/2021	B.1.1.529.1	Omicron	Community	NO
84	Fully vaccinated	2x Vaxzevria	217	50 (2021)	hCoV-19/Netherlands/LI-MUMC-4655/2021	B.1.617.2	Delta	Community	NO
85	Fully vaccinated	2x Vaxzevria	218	50 (2021)	hCoV-19/Netherlands/LI-MUMC-4644/2021	B.1.617.2	Delta	Community	NO
86	Fully vaccinated	2x Vaxzevria	220	1 (2022)	hCoV-19/Netherlands/LI-MUMC-4872/2022	B.1.1.529.1	Omicron	Community	NO
87	Fully vaccinated	2x Vaxzevria	221	52 (2021)	hCoV-19/Netherlands/LI-MUMC-4752/2021	B.1.1.529.1	Omicron	Community	NO
88	Fully vaccinated	2x Vaxzevria	225	1 (2022)	hCoV-19/Netherlands/LI-MUMC-4867/2022	B.1.1.529.1	Omicron	Community	NO
89	Fully vaccinated	2x Comirnaty	233	50 (2021)	hCoV-19/Netherlands/LI-MUMC-4620/2021	B.1.617.2	Delta	Community	NO
90	Fully vaccinated	2x Vaxzevria	235	1 (2022)	hCoV-19/Netherlands/LI-MUMC-4866/2022	B.1.1.529.1	Omicron	Community	NO
91	Fully vaccinated	2x Vaxzevria	238	1 (2022)	hCoV-19/Netherlands/LI-MUMC-4818/2022	B.1.1.529.1	Omicron	Community	NO
92	Fully vaccinated	2x Vaxzevria	238	1 (2022)	hCoV-19/Netherlands/LI-MUMC-4828/2022	B.1.1.529.1	Omicron	Community	NO
93	Fully vaccinated	1x Jcovden	239	51 (2021)	hCoV-19/Netherlands/LI-MUMC-4713/2021	B.1.617.2	Delta	Community	NO
94	Fully vaccinated	2x Vaxzevria	240	52 (2021)	hCoV-19/Netherlands/LI-MUMC-4767/2021	B.1.617.2	Delta	Community	NO
95	Fully vaccinated	2x Comirnaty	241	51 (2021)	hCoV-19/Netherlands/LI-MUMC-4700/2021	B.1.617.2	Delta	Community	NO
96	Fully vaccinated	2x Comirnaty	242	52 (2021)	hCoV-19/Netherlands/LI-MUMC-4811/2022	B.1.1.529.1	Omicron	Community	NO
97	Fully vaccinated	1x Jcovden	249	1 (2022)	hCoV-19/Netherlands/LI-MUMC-4824/2022	B.1.1.529.1	Omicron	Community	NO
98	Fully vaccinated	2x Comirnaty	259	50 (2021)	hCoV-19/Netherlands/LI-MUMC-4637/2021	B.1.617.2	Delta	Community	NO
99	Fully vaccinated	2x Comirnaty	263	51 (2021)	hCoV-19/Netherlands/LI-MUMC-4679/2021	B.1.617.2	Delta	Community	NO
100	Fully vaccinated	2x Comirnaty	266	51 (2021)	hCoV-19/Netherlands/LI-MUMC-4715/2021	B.1.1.529.1	Omicron	Community	NO
101	Fully vaccinated	2x Comirnaty	271	52 (2021)	hCoV-19/Netherlands/LI-MUMC-4755/2021	B.1.617.2	Delta	Community	NO
102	Fully vaccinated	2x Comirnaty	271	52 (2021)	hCoV-19/Netherlands/LI-MUMC-4756/2021	B.1.617.2	Delta	Community	NO
103	Fully vaccinated	2x Comirnaty	275	51 (2021)	hCoV-19/Netherlands/LI-MUMC-4688/2021	B.1.617.2	Delta	Community	NO
104	Fully vaccinated	2x Comirnaty	290	50 (2021)	hCoV-19/Netherlands/LI-MUMC-4600/2021	B.1.617.2	Delta	Community	NO
105	Fully vaccinated	2x Comirnaty	290	50 (2021)	hCoV-19/Netherlands/LI-MUMC-4608/2021	B.1.617.2	Delta	Community	NO
106	Fully vaccinated	2x Comirnaty	293	50 (2021)	hCoV-19/Netherlands/LI-MUMC-4599/2021	B.1.617.2	Delta	Community	NO
107	Fully vaccinated	2x Comirnaty	298	51 (2021)	hCoV-19/Netherlands/LI-MUMC-4723/2021	B.1.617.2	Delta	Community	NO
108	Fully vaccinated	2x Comirnaty	304	50 (2021)	hCoV-19/Netherlands/LI-MUMC-4616/2021	B.1.617.2	Delta	Community	NO
109	Fully vaccinated	2x Comirnaty	304	50 (2021)	hCoV-19/Netherlands/LI-MUMC-4650/2021	B.1.1.529.1	Omicron	Community	NO
110	Fully vaccinated	2x Comirnaty	305	50 (2021)	hCoV-19/Netherlands/LI-MUMC-4617/2021	B.1.617.2	Delta	Community	NO
111	Fully vaccinated	2x Comirnaty	313	1 (2022)	hCoV-19/Netherlands/LI-MUMC-4814/2022	B.1.617.2	Delta	Community	NO
112	Fully vaccinated	2x Comirnaty	314	50 (2021)	hCoV-19/Netherlands/LI-MUMC-4671/2021	B.1.617.2	Delta	Community	NO
113	Fully vaccinated	2x Comirnaty	316	52 (2021)	hCoV-19/Netherlands/LI-MUMC-4749/2021	B.1.617.2	Delta	Community	NO
114	Fully vaccinated	2x Comirnaty	324	52 (2021)	hCoV-19/Netherlands/LI-MUMC-4793/2021	B.1.1.529.1	Omicron	Community	NO
115	Fully vaccinated	2x Comirnaty	>167	50 (2021)	hCoV-19/Netherlands/LI-MUMC-4614/2021	B.1.617.2	Delta	Community	NO
116	Fully vaccinated	2x Vaxzevria	>167	50 (2021)	hCoV-19/Netherlands/LI-MUMC-4636/2021	B.1.617.2	Delta	Community	NO
117	Fully vaccinated	2x Vaxzevria	>167	50 (2021)	hCoV-19/Netherlands/LI-MUMC-4651/2021	B.1.617.2	Delta	Community	NO
118	Fully vaccinated	2x Vaxzevria	>167	1 (2022)	hCoV-19/Netherlands/LI-MUMC-4865/2022	B.1.617.2	Delta	Community	NO
119	Boostered	2x Vaxzevria + Comirnaty booster	15	51 (2021)	hCoV-19/Netherlands/LI-MUMC-4720/2021	B.1.617.2	Delta	Community	NO
120	Boostered	1x Jcovden + Spikevax booster	17	1 (2022)	hCoV-19/Netherlands/LI-MUMC-4883/2022	B.1.1.529.2	Omicron	Community	NO
121	Boostered	2x Spikevax + Comirnaty booster	19	50 (2021)	hCoV-19/Netherlands/LI-MUMC-4628/2021	B.1.617.2	Delta	Community	NO
122	Boostered	2x Vaxzevria + Comirnaty booster	20	52 (2021)	hCoV-19/Netherlands/LI-MUMC-4792/2021	B.1.1.529.1	Omicron	Community	NO
123	Boostered	3x Comirnaty	22	52 (2021)	hCoV-19/Netherlands/LI-MUMC-4783/2021	B.1.1.529.1	Omicron	Community	NO
124	Boostered	1x Jcovden + Comirnaty booster	24	1 (2022)	hCoV-19/Netherlands/LI-MUMC-4855/2022	B.1.1.529.1	Omicron	Community	NO
125	Boostered	3x Comirnaty	25	51 (2021)	hCoV-19/Netherlands/LI-MUMC-4738/2021	B.1.617.2	Delta	Community	NO
126	Boostered	2x Vaxzevria + Comirnaty booster	26	51 (2021)	hCoV-19/Netherlands/LI-MUMC-4690/2021	B.1.1.529.1	Omicron	Community	NO
127	Boostered	3x Comirnaty	27	1 (2022)	hCoV-19/Netherlands/LI-MUMC-4870/2022	B.1.1.529.1	Omicron	Community	NO
128	Boostered	3x Comirnaty	29	51 (2021)	hCoV-19/Netherlands/LI-MUMC-4717/2021	B.1.1.529.1	Omicron	Community	NO
129	Boostered	2x Vaxzevria + Comirnaty booster	32	52 (2021)	hCoV-19/Netherlands/LI-MUMC-4758/2021	B.1.1.529.1	Omicron	Community	NO
130	Boostered	3x Comirnaty	34	52 (2021)	hCoV-19/Netherlands/LI-MUMC-4753/2021	B.1.1.529.1	Omicron	Community	NO
131	Boostered	3x Comirnaty	35	52 (2021)	hCoV-19/Netherlands/LI-MUMC-4796/2021	B.1.1.529.1	Omicron	Community	NO
132	Boostered	1x Jcovden + Comirnaty booster	37	1 (2022)	hCoV-19/Netherlands/LI-MUMC-4863/2022	B.1.1.529.1	Omicron	Community	NO
133	Boostered	3x Comirnaty	38	52 (2021)	hCoV-19/Netherlands/LI-MUMC-4791/2021	B.1.1.529.1	Omicron	Community	NO
134	Boostered	1x Jcovden + Comirnaty booster	41	52 (2021)	hCoV-19/Netherlands/LI-MUMC-4794/2021	B.1.1.529.1	Omicron	Community	NO
135	Boostered	3x Comirnaty	46	1 (2022)	hCoV-19/Netherlands/LI-MUMC-4886/2022	B.1.1.529.1	Omicron	Community	NO
